# Supplementary material for: Effects of Glyphosate-Based Herbicide on Primary Production and Physiological Fitness of the Macroalgae Ulva lactuca
Source: Toxics. 2022 Jul 28;10(8):430. doi: 10.3390/toxics10080430 (PMC9415031; doi:10.3390/toxics10080430)
Supplement: Supplementary file 1 [file toxics-10-00430-s001.zip]

Archive with 1 entries (1 files):
- toxics-1831106-supplementary.pdf
